# Supplementary material for: Genomic and transcriptomic comparisons of closely related malaria parasites differing in virulence and sequestration pattern
Source: Wellcome Open Res. 2018 Dec 6;3:142. Originally published 2018 Nov 2. [Version 2] doi: 10.12688/wellcomeopenres.14797.2 (PMC6259598; doi:10.12688/wellcomeopenres.14797.2)
Supplement: Supplementary file 2 [file wellcomeopenres-3-16303-s0001.tgz]

Archive with 1 entries (1 files):
- d664566b-e31a-46e8-92d9-55812134cb8b_Supplementary_Figure_2.pdf
