# Supplementary material for: Genomic and transcriptomic comparisons of closely related malaria parasites differing in virulence and sequestration pattern
Source: Wellcome Open Res. 2018 Dec 6;3:142. Originally published 2018 Nov 2. [Version 2] doi: 10.12688/wellcomeopenres.14797.2 (PMC6259598; doi:10.12688/wellcomeopenres.14797.2)
Supplement: Supplementary file 3 [file wellcomeopenres-3-16303-s0002.tgz]

Archive with 1 entries (1 files):
- eaa582c1-e75d-4955-8707-0e6bcacaf83b_Supplementary_file_1.txt
