# Supplementary material for: Genomic and transcriptomic comparisons of closely related malaria parasites differing in virulence and sequestration pattern
Source: Wellcome Open Res. 2018 Dec 6;3:142. Originally published 2018 Nov 2. [Version 2] doi: 10.12688/wellcomeopenres.14797.2 (PMC6259598; doi:10.12688/wellcomeopenres.14797.2)
Supplement: Supplementary file 3 [file wellcomeopenres-3-16303-s0002.tgz › eaa582c1-e75d-4955-8707-0e6bcacaf83b_Supplementary_file_1.txt]

Id	Technology	Library type	Data type	Species	Condition	Accession
ERX662634	PacBio RSII	NA	DNA	PcCB	NA	ERX662634
SBPAS.1	HiSeq4000	76bp PE	RNA	PcAS	Serial Blood Passage	ERS2653371
SBPAS.2	HiSeq4000	76bp PE	RNA	PcAS	Serial Blood Passage	ERS2653372
SBPAS.3	HiSeq4000	76bp PE	RNA	PcAS	Serial Blood Passage	ERS2653373
SBPAS.4	HiSeq4000	76bp PE	RNA	PcAS	Serial Blood Passage	ERS2653374
SBPAS.6	HiSeq4000	76bp PE	RNA	PcAS	Serial Blood Passage	ERS2653375
MTAS.1	HiSeq4000	76bp PE	RNA	PcAS	Mosquito transmitted	ERS2653376
MTAS.2	HiSeq4000	76bp PE	RNA	PcAS	Mosquito transmitted	ERS2653383
MTAS.3	HiSeq4000	76bp PE	RNA	PcAS	Mosquito transmitted	ERS2653384
MTAS.4	HiSeq4000	76bp PE	RNA	PcAS	Mosquito transmitted	ERS2653385
MTAS.5	HiSeq4000	76bp PE	RNA	PcAS	Mosquito transmitted	ERS2653386
MTAS.6	HiSeq4000	76bp PE	RNA	PcAS	Mosquito transmitted	ERS2653387
SBPCB.1	HiSeq4000	76bp PE	RNA	PcCB	Serial Blood Passage	ERS2653388
SBPCB.2	HiSeq4000	76bp PE	RNA	PcCB	Serial Blood Passage	ERS2653366
SBPCB.3	HiSeq4000	76bp PE	RNA	PcCB	Serial Blood Passage	ERS2653367
SBPCB.4	HiSeq4000	76bp PE	RNA	PcCB	Serial Blood Passage	ERS2653368
SBPCB.5	HiSeq4000	76bp PE	RNA	PcCB	Serial Blood Passage	ERS2653369
SBPCB.6	HiSeq4000	76bp PE	RNA	PcCB	Serial Blood Passage	ERS2653370
MTCB.1	HiSeq4000	76bp PE	RNA	PcCB	Mosquito transmitted	ERS2653377
MTCB.2	HiSeq4000	76bp PE	RNA	PcCB	Mosquito transmitted	ERS2653378
MTCB.3	HiSeq4000	76bp PE	RNA	PcCB	Mosquito transmitted	ERS2653379
MTCB.4	HiSeq4000	76bp PE	RNA	PcCB	Mosquito transmitted	ERS2653380
MTCB.5	HiSeq4000	76bp PE	RNA	PcCB	Mosquito transmitted	ERS2653381
MTCB.6	HiSeq4000	76bp PE	RNA	PcCB	Mosquito transmitted	ERS2653382
